# Supplementary material for: Effects of oil spills on fish production in the Niger Delta
Source: PLoS One. 2018 Oct 25;13(10):e0205114. doi: 10.1371/journal.pone.0205114 (PMC6201865; doi:10.1371/journal.pone.0205114)
Supplement: S1 Dataset — (XLSX) [file pone.0205114.s001.xlsx]

## Sheet: data
YEARS	FISP	OILS	OILP	FLAB	FLOAN
1981	253849	42722	525291091	440592	0
1982	263156	42841	470638382	416959	39600
1983	265470	48351.3	450961236	435611	1575000
1984	257414	40209	507487006	513945	826000
1985	237461	11876.6	547088659	302234	718100
1986	266117	12905	535929000	408972	1644700
1987	254806	31866	428886000	437461	4526300
1988	268883	9172	529007000	439210	4536800
1989	274609	7628.16	626651000	470250	4538700
1990	308981	14940.8	658791000	490000	3900700
1991	252340	106828	690982000	555500	1698200
1992	301327	51188	714220000	274470	1038700
1993	238409	9752.22	751380000	440761	428000
1994	266202	30282.7	732798000	392275	2438000
1995	349482	63677.2	743927000	408500	1512000
1996	337993	46353.1	822095037	437702	2145000
1997	387923	81727.9	860879109	481264	3554500
1998	463024	99885.4	792435834	1150001	3456000
1999	455628	16904	775799173	1144017	6180000
2000	441377	84071.9	846636622	1177308	899000
2001	452146	120976	863107955	1157107	15742200
2002	481056	241618	744988192	1159476	12069300
2003	475162	35284.4	836300764	1157581	13050000
2004	465251	17104	912452229	1228597	18240000
2005	523182	10734.6	919846788	1259040	262195000
2006	552323	13772.9	811087058	1615347	114400000
2007	530420	10848	807707431	1661062	140690000
2008	601368	49524.8	730384228	1678669	368630000
2009	598210	48935.6	786060209	1718617	708621240
2010	616981	25383.6	921273000	1519627	461127999
2011	635486	66907.9	910770000	1533112	589667500
2012	668754	17665	925497191	1884139	378311890
2013	721355	3749.21	822355893	1643226	371403000
2014	759828	10302.2	809031327	1477651	453426000
2015	710331	32756.9	794560093	1634532	485089180
